# Supplementary material for: Sustained coevolution of phage Lambda and Escherichia coli involves inner- as well as outer-membrane defences and counter-defences
Source: Microbiology (Reading). 2021 May 25;167(5):001063. doi: 10.1099/mic.0.001063 (PMC8290101; doi:10.1099/mic.0.001063)
Supplement: Supplementary material 2 [file mic-167-1063-s002.xlsx]

## Sheet: Burmeister et al. Dataset S1
host_phage	replicate	growth
REL606_cI26	1	5.03698
REL606_cI26	2	6.14105
REL606_cI26	3	6.10231
REL606_cI26	4	6.62298
REL606_cI26	5	6.31208
REL606_cI26	6	5.02996
REL606__manZ_cI26	1	-0.221849
REL606__manZ_cI26	2	0.139968
REL606__manZ_cI26	3	-0.0486053
REL606__manZ_cI26	4	0.127679
REL606__manZ_cI26	5	-0.51491
REL606__manZ_cI26	6	-0.477121
Keio_Parent_cI26	1	6.74882
Keio_Parent_cI26	2	6.70279
Keio_Parent_cI26	3	6.12057
Keio_Parent_cI26	4	6.48096
Keio_Parent_cI26	5	6.32053
Keio__ManZ_cI26	1	0.221849
Keio__ManZ_cI26	2	1.67035
Keio__ManZ_cI26	3	1.3916
Keio__ManZ_cI26	4	1.06152
Keio__ManZ_cI26	5	1.13438
Keio__ManZ_cI26	6	0.7222
Keio__ManY_cI26	1	-0.39794
Keio__ManY_cI26	2	0.921839
Keio__ManY_cI26	3	0.786709
Keio__ManY_cI26	4	0.0561159
Keio__ManY_cI26	5	0.168667
REL606_D9	1	4.53927
REL606_D9	2	5.55778
REL606_D9	3	5.4496
REL606_D9	4	5.15064
REL606_D9	5	5.09259
REL606_D9	6	5.31512
REL606__ManZ_D9	1	2.5006
REL606__ManZ_D9	2	4.70249
REL606__ManZ_D9	3	2.47319
REL606__ManZ_D9	4	3.43486
REL606__ManZ_D9	5	3.49979
REL606__ManZ_D9	6	2.96869
Keio_Parent_D9	1	3.84696
Keio_Parent_D9	2	4.53975
Keio_Parent_D9	3	4.64658
Keio_Parent_D9	4	5.43691
Keio_Parent_D9	5	5.3992
Keio_Parent_D9	6	5.64221
Keio__ManZ_D9	1	2.37566
Keio__ManZ_D9	2	3.54181
Keio__ManZ_D9	3	4.81766
Keio__ManZ_D9	4	3.92445
Keio__ManZ_D9	5	4.91243
Keio__ManZ_D9	6	3.57359
Keio__ManY_D9	1	3.98996
Keio__ManY_D9	2	4.33923
Keio__ManY_D9	3	5.20843
Keio__ManY_D9	4	4.12301
Keio__ManY_D9	5	4.09356
REL606_G9	1	5.10783
REL606_G9	2	5.45864
REL606_G9	3	5.35622
REL606_G9	4	6.0879
REL606_G9	5	5.40561
REL606_G9	6	5.43366
REL606__ManZ_G9	1	3.85582
REL606__ManZ_G9	2	4.23343
REL606__ManZ_G9	3	2.97855
REL606__ManZ_G9	4	2.84128
REL606__ManZ_G9	5	3.84334
REL606__ManZ_G9	6	4.10442
Keio_Parent_G9	1	5.58734
Keio_Parent_G9	2	5.90422
Keio_Parent_G9	3	5.6928
Keio_Parent_G9	4	2.39794
Keio_Parent_G9	5	4.41853
Keio_Parent_G9	6	4.14766
Keio__ManZ_G9	1	4.37199
Keio__ManZ_G9	2	5.40683
Keio__ManZ_G9	3	6.16435
Keio__ManZ_G9	4	2.42597
Keio__ManZ_G9	5	3.05709
Keio__ManZ_G9	6	3.01965
Keio__ManY_G9	1	3.6184
Keio__ManY_G9	2	2.32539
Keio__ManY_G9	3	4.21085
Keio__ManY_G9	4	2.58358
Keio__ManY_G9	5	2.08685
Keio__ManY_G9	6	2.26405

## Sheet: Burmeister et al. Dataset S2
day_of_evolution_experiment	population	manY_frequency_replicate_1	manY_frequency_replicate_2	manY_frequency_minimum	manY_frequency_maximum
1	D9_popA	0	0	0	0
2	D9_popA	0	0	0	0
3	D9_popA	0	0	0	0
4	D9_popA	0	0	0	0
5	D9_popA	0	0	0	0
6	D9_popA	0	0	0	0
7	D9_popA	0	0	0	0
8	D9_popA	0	0.0119048	0	0.0119048
9	D9_popA	0.859155	0.822222	0.822222	0.859155
10	D9_popA	0.975904	0.938776	0.938776	0.975904
11	D9_popA	0	0	0	0
12	D9_popA	0.0606061	0.0333333	0.0333333	0.0606061
13	D9_popA	0.132653	0.344828	0.132653	0.344828
14	D9_popA	0.687117	0.746269	0.687117	0.746269
15	D9_popA	0.698413	0.779412	0.698413	0.779412
16	D9_popA	0.569767	0.631579	0.569767	0.631579
17	D9_popA	0.801527	0.75	0.75	0.801527
18	D9_popA	0.767442	0.641791	0.641791	0.767442
19	D9_popA	0.915888	0.954545	0.915888	0.954545
20	D9_popA	0.553719	0.530864	0.530864	0.553719
1	G9_popB	0	0	0	0
2	G9_popB	0	0	0	0
3	G9_popB	0	0	0	0
4	G9_popB	0.0105263	0	0	0.0105263
5	G9_popB	0	0	0	0
6	G9_popB	0	0	0	0
7	G9_popB	0	0	0	0
8	G9_popB	0	0	0	0
9	G9_popB	0	0	0	0
10	G9_popB	0	0.0117647	0	0.0117647
11	G9_popB	0.485437	0.339286	0.339286	0.485437
12	G9_popB	0.957447	0.975207	0.957447	0.975207
13	G9_popB	0	0.0133333	0	0.0133333
14	G9_popB	0.972727	0.983607	0.972727	0.983607
15	G9_popB	0.896552	0.75	0.75	0.896552
16	G9_popB	0.719626	0.45	0.45	0.719626
17	G9_popB	0.66129	0.328767	0.328767	0.66129
18	G9_popB	0.15	0.103774	0.103774	0.15
19	G9_popB	0.0895522	0.0512821	0.0512821	0.0895522
20	G9_popB	0.815217	0.461538	0.461538	0.815217
